# Supplementary material for: Simulation of Radiation-Induced DNA Damage and Protection by Histones Using the Code RITRACKS
Source: BioTech (Basel). 2024 Jun 5;13(2):17. doi: 10.3390/biotech13020017 (PMC11201919; doi:10.3390/biotech13020017)
Supplement: Supplementary file 1 [file biotech-13-00017-s001.zip]

Archive with 1 entries (1 files):
- biotech-2939072-supplementary.pdf
